# Supplementary material for: A streamlined workflow for conversion, peer review, and publication of genomics metadata as omics data papers
Source: Gigascience. 2021 May 13;10(5):giab034. doi: 10.1093/gigascience/giab034 (PMC8117446; doi:10.1093/gigascience/giab034)
Supplement: giab034_Supplemental_Files [file giab034_supplemental_files.zip]

Archive with 2 entries (2 files):
- Additional_file_1(1).html
- Additional_file_1.html
